# Supplementary material for: Impact of inflammatory preconditioning on murine microglial proteome response induced by focal ischemic brain injury
Source: Front Immunol. 2024 Apr 9;15:1227355. doi: 10.3389/fimmu.2024.1227355 (PMC11036884; doi:10.3389/fimmu.2024.1227355)
Supplement: Supplementary file 3 [file Table_1.xlsx]

## Sheet: A1A2_A1_down_unique_KEGG.csv
Category	Term	Count	%	PValue	Genes	List Total	Pop Hits	Pop Total	Fold Enrichment	Bonferroni	Benjamini	FDR
KEGG_PATHWAY	mmu04530:Tight junction	9	4.8913	0.00692398	Q9WTU6, P26040, Q811D0, Q3UIA2, P62835, P17918, P70336, Q3THE2, P70315	109	71	2677	3.11319	0.813893	1	1
KEGG_PATHWAY	mmu00330:Arginine and proline metabolism	5	2.71739	0.0243	P47738, Q9CPY7, Q9DBF1, O35969, P05202	109	28	2677	4.38565	0.997403	1	1
KEGG_PATHWAY	mmu00010:Glycolysis / Gluconeogenesis	6	3.26087	0.0252214	P47738, P16858, Q9DBF1, Q9JII6, Q9D0F9, P47857	109	42	2677	3.50852	0.997933	1	1
KEGG_PATHWAY	mmu00620:Pyruvate metabolism	5	2.71739	0.0416661	P47738, Q05920, Q9DBF1, Q9JII6, Q8QZT1	109	33	2677	3.72116	0.999966	1	1
KEGG_PATHWAY	mmu00561:Glycerolipid metabolism	4	2.17391	0.0441675	P47738, P45376, Q9DBF1, Q9JII6	109	20	2677	4.91193	0.999982	1	1
KEGG_PATHWAY	mmu00053:Ascorbate and aldarate metabolism	3	1.63043	0.0482353	P47738, Q9DBF1, Q9JII6	109	9	2677	8.18654	0.999994	1	1
KEGG_PATHWAY	mmu04810:Regulation of actin cytoskeleton	9	4.8913	0.0534297	Q8R4H2, Q8BH43, P28660, Q64727, P26040, P70336, Q3THE2, Q03173, Q8CIN4	109	103	2677	2.14599	0.999998	1	1
KEGG_PATHWAY	mmu04510:Focal adhesion	8	4.34783	0.0651229	Q9WTU6, Q80X90, Q64727, Q8CIZ8, P62835, P70336, Q3THE2, Q8CIN4	109	89	2677	2.20761	1	1	1
KEGG_PATHWAY	mmu04360:Axon guidance	6	3.26087	0.0684852	Q8R4H2, O08553, P70336, Q3THE2, Q03173, Q8CIN4	109	55	2677	2.67923	1	1	1
KEGG_PATHWAY	mmu01212:Fatty acid metabolism	5	2.71739	0.069787	Q9Z0R9, P50171, Q9D404, Q91VT4, Q8QZT1	109	39	2677	3.14867	1	1	1
KEGG_PATHWAY	mmu03420:Nucleotide excision repair	4	2.17391	0.0771546	A2A432, P17918, P54726, Q3TCH7	109	25	2677	3.92954	1	1	1
KEGG_PATHWAY	mmu00780:Biotin metabolism	2	1.08696	0.0790742	Q8CIF4, Q9D404	109	2	2677	24.5596	1	1	1
KEGG_PATHWAY	mmu00280:Valine, leucine and isoleucine degradation	5	2.71739	0.0867443	Q9D0K2, P47738, Q9DBF1, Q9D1I5, Q8QZT1	109	42	2677	2.92377	1	1	1
KEGG_PATHWAY	mmu00061:Fatty acid biosynthesis	3	1.63043	0.0941736	P50171, Q9D404, Q91VT4	109	13	2677	5.66761	1	1	1

## Sheet: A1A2_A2_down_unique_KEGG.csv
Category	Term	Count	%	PValue	Genes	List Total	Pop Hits	Pop Total	Fold Enrichment	Bonferroni	Benjamini	FDR
KEGG_PATHWAY	mmu03040:Spliceosome	18	5.78778	8.67e-05	Q8VE97, P27048, Q80SY5, Q8BGT7, P62309, P49312, Q62376, Q9CWZ3, Q9D198, P17156, P62305, Q810A7, P83877, Q8BG05, O35900, P62996, P61327, Q9CQI7	144	115	2677	2.90978	0.0165094	0.0166465	0.0166465
KEGG_PATHWAY	mmu03015:mRNA surveillance pathway	8	2.57235	0.0355066	Q8BFQ4, O55236, P62141, Q61183, Q8BTV2, Q9EPU4, P61327, Q9CWZ3	144	59	2677	2.52072	0.999033	1	1
KEGG_PATHWAY	mmu01100:Metabolic pathways	46	14.791	0.0890284	P23492, Q9WV54, P97364, Q9R1Z7, Q80W21, P19157, Q9CPU0, Q9WU79, Q9WVT6, Q8BWT1, Q9QYR9, Q64471, Q9CYR6, P00920, O88531, Q9JLZ3, Q9D5J6, Q8BJ64, P35505, Q8R0F8, P24270, O70161, P51855, Q99J39, Q9CQZ6, P54869, O70362, A2AJL3, O08756, Q8BGB7, P50247, Q9CQ75, Q8BTJ4, Q9R0M5, Q9Z2M7, O09114, P39654, P16332, Q6P1Y8, Q91ZJ9, Q8VEE0, P24527, Q8BH69, Q9QXG4, Q8BTY1, P45700	144	703	2677	1.21643	1	1	1

## Sheet: A1A2down_KEGG.csv
Category	Term	Count	%	PValue	Genes	List Total	Pop Hits	Pop Total	Fold Enrichment	Bonferroni	Benjamini	FDR
KEGG_PATHWAY	mmu03040:Spliceosome	37	7.47475	1.36e-10	Q9Z315, Q62203, P59708, Q9QXA5, Q99NB9, Q8JZX4, Q9CQQ8, Q9D0W5, Q923D5, P57784, Q923D4, Q6ZWM4, P62311, Q922V4, Q99KP6, Q6A068, Q9JIX8, P62317, Q9D0B0, Q8K4Z5, P62313, Q9CSN1, Q9Z204, Q8BHS3, Q8R3N6, P61979, Q9D554, Q6PDM2, O35286, Q8CGF7, Q9JHS9, O08583, Q3TIX9, Q922U1, Q9D0E1, Q9DAW6, P26369	274	115	2677	3.14341	3.56e-08	3.56e-08	3.52e-08
KEGG_PATHWAY	mmu00980:Metabolism of xenobiotics by cytochrome P450	11	2.22222	3.55e-05	P24472, Q9D379, P28474, Q9DCM2, Q8CG76, P08074, Q9DBB8, P15626, P48758, Q61133, Q8K354	274	23	2677	4.67264	0.00925223	0.00464757	0.00459435
KEGG_PATHWAY	mmu05412:Arrhythmogenic right ventricular cardiomyopathy	10	2.0202	0.00049	P26231, Q60675, P23242, Q02257, Q61738, Q62470, P31001, Q62165, E9Q557, Q3V3R4	274	25	2677	3.90803	0.120574	0.0428181	0.0423278
KEGG_PATHWAY	mmu04512:ECM-receptor interaction	10	2.0202	0.00166404	Q60675, P11087, Q61292, Q01149, Q61738, Q62470, P02469, Q62165, Q61001, Q3V3R4	274	29	2677	3.36899	0.353603	0.108994	0.107746
KEGG_PATHWAY	mmu00790:Folate biosynthesis	7	1.41414	0.00240597	P09242, Q8BVI4, P45377, P48758, Q64105, P21300, Q9Z0L8	274	15	2677	4.55937	0.468006	0.125664	0.124225
KEGG_PATHWAY	mmu03018:RNA degradation	13	2.62626	0.0028778	Q6P3D0, Q9QXA5, P56960, Q9CZU3, Q9CQQ8, Q9D0M0, Q9DAR7, Q6ZWM4, P62311, Q8VDG3, Q9CSH3, P21550, P62313	274	49	2677	2.59206	0.530022	0.125664	0.124225
KEGG_PATHWAY	mmu01100:Metabolic pathways	92	18.5859	0.00369558	Q06185, Q9D6Y9, Q64669, Q923D2, Q7TSV4, Q99KB8, P52196, O70172, Q8BVI4, P15327, Q64105, Q9EQ20, Q99MN9, Q9WUB3, Q9D7B6, Q99MR8, Q8BW75, O89106, P45377, Q04519, Q8K354, Q8K157, Q9WV85, P51432, Q9R0Y5, Q9DCZ1, Q924M7, Q9QX60, P50428, P13634, Q9JHI5, P17563, Q9JHU9, P50429, Q99L27, Q68FL4, Q9DCM2, Q8K183, P48758, P54071, Q6P3D0, Q99JW2, Q9WTN0, A3KGF7, P56376, P49442, Q60967, Q9DBB8, P15626, Q91XF0,…	274	703	2677	1.27859	0.620931	0.13832	0.136737
KEGG_PATHWAY	mmu00040:Pentose and glucuronate interconversions	6	1.21212	0.0135211	Q9DBB8, Q64442, Q99KP3, P45377, Q91X52, P21300	274	15	2677	3.90803	0.971751	0.442817	0.437747
KEGG_PATHWAY	mmu04510:Focal adhesion	17	3.43434	0.015847	Q62523, Q60675, Q7TPR4, Q63844, Q9CQ19, Q6PDN3, Q62470, Q61001, Q3V3R4, Q9DBR7, P11087, Q61292, Q01149, Q3UMT1, Q61738, P02469, Q9EPC1	274	89	2677	1.86619	0.98478	0.461324	0.456042
KEGG_PATHWAY	mmu05204:Chemical carcinogenesis - DNA adducts	6	1.21212	0.0299196	P24472, Q9D379, Q9DCM2, P15626, P48758, Q61133	274	18	2677	3.25669	0.99965	0.783894	0.774918
KEGG_PATHWAY	mmu00230:Purine metabolism	12	2.42424	0.0369199	Q9WV85, Q6P3D0, Q9R0Y5, Q7TSV4, Q9DCZ1, Q99L27, Q60967, Q9WTP7, Q9QX60, O89106, P56380, Q5SUR0	274	60	2677	1.95401	0.999948	0.814962	0.805631
KEGG_PATHWAY	mmu00982:Drug metabolism - cytochrome P450	6	1.21212	0.0373265	P24472, P28474, Q8BW75, Q9DCM2, P15626, Q61133	274	19	2677	3.08529	0.999953	0.814962	0.805631
KEGG_PATHWAY	mmu04270:Vascular smooth muscle contraction	10	2.0202	0.0442302	Q9DBR7, P51432, Q63844, A3KGF7, Q9CQ19, Q6PDN3, Q3UMT1, Q6URW6, O08638, P0C605	274	47	2677	2.07874	0.999993	0.83457	0.825014
KEGG_PATHWAY	mmu00620:Pyruvate metabolism	8	1.61616	0.0445953	P16125, P06801, P14152, P28474, Q99KB8, P56376, Q99NB1, Q91Z53	274	33	2677	2.3685	0.999994	0.83457	0.825014
KEGG_PATHWAY	mmu04330:Notch signaling pathway	5	1.0101	0.0719586	Q9CSN1, Q9WU42, O88712, Q62440, Q08122	274	16	2677	3.05315	1	1	0.992337
KEGG_PATHWAY	mmu00920:Sulfur metabolism	4	0.808081	0.0732836	Q8R086, P17563, Q60967, P52196	274	10	2677	3.90803	1	1	0.992337
KEGG_PATHWAY	mmu05225:Hepatocellular carcinoma	11	2.22222	0.0786853	P24472, Q6PDG5, Q63844, Q64669, Q9JLT4, Q6DIC0, P15626, O54941, Q9Z0H3, Q61133, Q9Z2N8	274	60	2677	1.79118	1	1	0.992337
KEGG_PATHWAY	mmu00500:Starch and sucrose metabolism	5	1.0101	0.086865	Q9D6Y9, Q9WUB3, Q7TSV4, Q8CI94, Q8BVW0	274	17	2677	2.87355	1	1	0.992337
KEGG_PATHWAY	mmu05146:Amoebiasis	9	1.81818	0.0992714	Q60675, P11087, P51432, Q7TPR4, A3KGF7, Q61292, Q01149, P02469, Q61001	274	47	2677	1.87087	1	1	0.992337

## Sheet: A1A2up_A1_up_unique_KEGG.csv
Category	Term	Count	%	PValue	Genes	List Total	Pop Hits	Pop Total	Fold Enrichment	Bonferroni	Benjamini	FDR
KEGG_PATHWAY	mmu04613:Neutrophil extracellular trap formation	19	9.04762	2.63e-08	P51881, Q3UP87, P62806, P11835, P11247, P51437, Q9Z183	117	91	2677	4.77721	6.03e-06	4.51e-06	4.27e-06
KEGG_PATHWAY	mmu05322:Systemic lupus erythematosus	14	6.66667	3.94e-08	Q3UP87, P62806	117	47	2677	6.81542	9.01e-06	4.51e-06	4.27e-06
KEGG_PATHWAY	mmu05034:Alcoholism	14	6.66667	2.84e-06	P62806, P08752	117	66	2677	4.85341	0.000651	0.000217	0.000206
KEGG_PATHWAY	mmu00190:Oxidative phosphorylation	14	6.66667	6.57e-05	Q9D0M3, P03930, Q8BVE3, Q9CPQ8, Q9D855, Q9CR61, Q99LY9, Q91VD9, Q9DCS9, Q9CZ13, Q9DCX2, Q9CQH3, Q9DC70, Q9CQJ8	117	87	2677	3.68189	0.0149237	0.00375891	0.00356194
KEGG_PATHWAY	mmu05203:Viral carcinogenesis	14	6.66667	0.000312	P62806, P42227	117	101	2677	3.17153	0.0690527	0.0143083	0.0135585
KEGG_PATHWAY	mmu05012:Parkinson disease	18	8.57143	0.000453	P51881, Q9D0M3, Q9CQN1, P03930, Q9D855, Q9CR61, Q9R1P1, Q99LY9, P70227, Q91VD9, Q3UMR5, Q9DCS9, Q9CZ13, Q9DCX2, Q9CQH3, Q9DC70, P08752, Q9CQJ8	117	162	2677	2.54226	0.0986186	0.0154325	0.0146238
KEGG_PATHWAY	mmu04714:Thermogenesis	15	7.14286	0.000472	Q9D0M3, P03930, Q9CPQ8, Q9D855, P97742, Q9CR61, Q5EG47, Q99LY9, Q91VD9, Q9DCS9, Q9CZ13, Q9DCX2, Q9CQH3, Q9DC70, Q9CQJ8	117	119	2677	2.88408	0.10242	0.0154325	0.0146238
KEGG_PATHWAY	mmu05171:Coronavirus disease - COVID-19	15	7.14286	0.00092	P62918, Q8BH61, P99027, Q9CZX8, Q6ZWY3, Q9WUN2, P62264, P35980, P84099, P61358, P47962, P60867, P41105, P42227, P62843	117	127	2677	2.7024	0.189968	0.0263231	0.0249437
KEGG_PATHWAY	mmu05020:Prion disease	17	8.09524	0.00160807	P51881, Q9D0M3, P03930, Q9D855, Q9CR61, Q9R1P1, Q99LY9, P70227, Q91VD9, Q3UMR5, Q9DCS9, Q60737, Q9CZ13, Q9DCX2, Q9CQH3, Q9DC70, Q9CQJ8	117	165	2677	2.35737	0.30826	0.0409164	0.0387724
KEGG_PATHWAY	mmu05010:Alzheimer disease	18	8.57143	0.00219808	P51881, Q9D0M3, P03930, Q9D855, O08529, Q9CR61, Q9R1P1, Q99LY9, P70227, Q91VD9, Q3UMR5, Q9DCS9, Q60737, Q9CZ13, Q9DCX2, Q9CQH3, Q9DC70, Q9CQJ8	117	186	2677	2.21423	0.395839	0.0457653	0.0433671
KEGG_PATHWAY	mmu04932:Non-alcoholic fatty liver disease	11	5.2381	0.00219833	Q9D0M3, Q91VD9, Q9DCS9, Q9D855, Q9CR61, Q9CZ13, Q5EG47, Q9CQH3, Q9DC70, Q99LY9, Q9CQJ8	117	81	2677	3.10721	0.395874	0.0457653	0.0433671
KEGG_PATHWAY	mmu05208:Chemical carcinogenesis - reactive oxygen species	14	6.66667	0.00320597	P51881, Q9D0M3, Q91VS7, P03930, Q9D855, Q9CR61, Q99LY9, Q91VD9, Q9DCS9, Q9CZ13, Q9DCX2, Q9CQH3, Q9DC70, Q9CQJ8	117	129	2677	2.48314	0.520661	0.0611806	0.0579747
KEGG_PATHWAY	mmu03010:Ribosome	12	5.71429	0.00426828	P62918, P62264, P99027, Q9CZX8, P35980, P84099, Q6ZWY3, P61358, P47962, P60867, P41105, P62843	117	103	2677	2.66567	0.624512	0.0751874	0.0712475
KEGG_PATHWAY	mmu05022:Pathways of neurodegeneration - multiple diseases	20	9.52381	0.00493858	P51881, Q9D0M3, Q9CQN1, P03930, Q9D855, O08529, Q9CR61, Q9R1P1, Q99LY9, Q9WUN2, P70227, Q91VD9, Q3UMR5, Q9DCS9, Q60737, Q9CZ13, Q9DCX2, Q9CQH3, Q9DC70, Q9CQJ8	117	235	2677	1.94726	0.678172	0.0807811	0.076548
KEGG_PATHWAY	mmu05014:Amyotrophic lateral sclerosis	18	8.57143	0.00778031	P97384, Q9D0M3, P03930, Q9D855, Q9CR61, Q99P88, Q9R1P1, Q99LY9, Q9WUN2, P70227, Q91VD9, Q3UMR5, Q9DCS9, Q9CZ13, Q9DCX2, Q9CQH3, Q9DC70, Q9CQJ8	117	210	2677	1.96117	0.832815	0.116866	0.110742
KEGG_PATHWAY	mmu04723:Retrograde endocannabinoid signaling	9	4.28571	0.00816532	Q91VD9, Q9DCS9, Q9CR61, Q9CQH3, Q9DC70, Q99LY9, P08752, P70227, Q9CQJ8	117	68	2677	3.02828	0.847033	0.116866	0.110742
KEGG_PATHWAY	mmu05415:Diabetic cardiomyopathy	13	6.19048	0.0111007	P51881, Q9D0M3, P03930, Q9D855, Q9CR61, Q99LY9, Q91VD9, Q9DCS9, Q9CZ13, Q9DCX2, Q9CQH3, Q9DC70, Q9CQJ8	117	133	2677	2.23642	0.922407	0.149533	0.141697
KEGG_PATHWAY	mmu00510:N-Glycan biosynthesis	5	2.38095	0.0133653	Q80UM7, Q9DB25, Q91YQ5, O54734, Q3TDQ1	117	22	2677	5.20008	0.9541	0.170037	0.161127
KEGG_PATHWAY	mmu04936:Alcoholic liver disease	7	3.33333	0.0232193	Q8CF89, Q5SWU9, P97742, P47740, Q5EG47, Q9WUN2, Q9R0H0	117	52	2677	3.08005	0.995392	0.279853	0.265188
KEGG_PATHWAY	mmu05016:Huntington disease	14	6.66667	0.0413144	P51881, Q9D0M3, P03930, Q9D855, Q9CR61, Q9R1P1, Q99LY9, Q91VD9, Q9DCS9, Q9CZ13, Q9DCX2, Q9CQH3, Q9DC70, Q9CQJ8	117	178	2677	1.79958	0.999936	0.47305	0.448261

## Sheet: A1A2up_A2_up_unique_KEGG.csv
Category	Term	Count	%	PValue	Genes	List Total	Pop Hits	Pop Total	Fold Enrichment	Bonferroni	Benjamini	FDR
KEGG_PATHWAY	mmu05171:Coronavirus disease - COVID-19	19	7.81893	4.74e-05	P53026, P62908, P35979, Q64339, P62849, Q8R5F7, P62270, Q99MU3, P14148, P67984, Q9Z0F8, Q03963, Q02105, P83882, O09167, P62855, P20444, P62852, P63325	137	127	2677	2.92333	0.0116445	0.0117126	0.0117126
KEGG_PATHWAY	mmu03010:Ribosome	14	5.76132	0.00175231	P53026, P62908, P35979, P62849, Q80X85, P62270, P14148, Q9DB15, P67984, P83882, O09167, P62855, P62852, P63325	137	103	2677	2.65594	0.351569	0.21641	0.21641
KEGG_PATHWAY	mmu05140:Leishmaniasis	7	2.88066	0.00466969	P04202, P14483, P26151, P97369, P10126, P62631, P28667	137	32	2677	4.27441	0.685294	0.384471	0.384471
KEGG_PATHWAY	mmu04721:Synaptic vesicle cycle	6	2.46914	0.0332901	O08599, P56564, P46460, P63011, P63044, P15920	137	36	2677	3.25669	0.999767	1	1
KEGG_PATHWAY	mmu04145:Phagosome	9	3.7037	0.0419269	P14483, P26151, Q9Z1T6, Q9ERD7, P51150, P97369, P24668, P15920, Q8VDS8	137	78	2677	2.25463	0.999975	1	1
KEGG_PATHWAY	mmu05164:Influenza A	8	3.29218	0.0882755	P14483, Q920E5, P62492, Q60932, Q03963, Q8R5F7, Q99MU3, P20444	137	76	2677	2.05686	1	1	1
KEGG_PATHWAY	mmu04672:Intestinal immune network for IgA production	2	0.823045	0.0990433	P04202, P14483	137	2	2677	19.5401	1	1	1

## Sheet: A1A2up_KEGG.csv
Category	Term	Count	%	PValue	Genes	List Total	Pop Hits	Pop Total	Fold Enrichment	Bonferroni	Benjamini	FDR
KEGG_PATHWAY	mmu03010:Ribosome	34	8.21256	9.12e-11	P97461, Q9CXW4, Q9D7S7, P62717, P62082, P62281, P12970, Q80ZK0, P62274, P62911, Q9D1N9, P25444, P47911, P62754, P51410, Q9CR57, Q9CPR5, P14869, P14206, Q9CPR4, Q9CQR2, Q99N94, O55142, P14131, Q6ZWN5, Q9DCU6, Q9D8E6, Q6ZWV7, P62702, P62900, P62889, P62301, P62862, Q9CZM2	259	103	2677	3.41185	2.53e-08	1.89e-08	1.87e-08
KEGG_PATHWAY	mmu05171:Coronavirus disease - COVID-19	38	9.17874	1.37e-10	P97461, Q9CXW4, P11928, P52332, Q9D7S7, P62717, Q9WVL2, P62082, P62281, P12970, P42225, Q9QUN7, P58681, P62274, P62911, P25444, P47911, P62754, O88351, P51410, Q9CR57, P14869, P14206, Q9CPR4, Q9CQR2, P30993, O55142, P14131, Q6ZWN5, Q61093, Q9D8E6, Q6ZWV7, P62702, P62900, P62889, P62301, P62862, Q9CZM2	259	127	2677	3.09263	3.79e-08	1.89e-08	1.87e-08
KEGG_PATHWAY	mmu03030:DNA replication	12	2.89855	5.58e-05	P49718, P49717, Q99J62, P97310, P97311, P33609, P25206, Q8R323, P37913, P20664, Q61881, Q9D0F6	259	30	2677	4.13436	0.0153262	0.00514816	0.00507382
KEGG_PATHWAY	mmu04514:Cell adhesion molecules	10	2.41546	0.000832	O54991, P13595, P06800, P01901, P24063, P01899, Q61739, Q62230, P12960, P13597	259	28	2677	3.6914	0.20596	0.0486757	0.0479728
KEGG_PATHWAY	mmu04145:Phagosome	18	4.34783	0.000879	P10810, Q922F4, Q9Z1G4, P11688, Q62351, P51863, Q9R1Q9, P36371, P17047, Q9QUN7, P68368, Q61093, Q9D6F9, P21958, Q08857, P01901, P01899, P61620	259	78	2677	2.38521	0.216109	0.0486757	0.0479728
KEGG_PATHWAY	mmu04216:Ferroptosis	9	2.17391	0.0016818	P09528, Q60930, Q8JZR0, Q61093, Q9D906, Q9QUJ7, P14901, P29391, Q62351	259	25	2677	3.72093	0.37265	0.0776432	0.076522
KEGG_PATHWAY	mmu04217:Necroptosis	15	3.62319	0.00499786	P09528, P28652, P52332, Q60930, Q9WVL2, P29391, P11798, O35350, Q8R1T1, P42225, Q8BX10, Q9QY24, Q61093, P47713, Q924T7	259	69	2677	2.24694	0.750396	0.197772	0.194917
KEGG_PATHWAY	mmu04979:Cholesterol metabolism	7	1.69082	0.00916687	Q8BLF1, P41233, Q60930, Q08857, Q61263, P08226, O35604	259	20	2677	3.61757	0.921991	0.317403	0.312819
KEGG_PATHWAY	mmu04964:Proximal tubule bicarbonate reclamation	6	1.44928	0.0143491	P14231, Q9QZD8, Q6PIC6, O88343, D3Z7P3, P97370	259	16	2677	3.87597	0.981748	0.441634	0.435256
KEGG_PATHWAY	mmu05168:Herpes simplex virus 1 infection	16	3.86473	0.0189177	P11928, P52332, O70551, Q9R233, Q9WVL2, P11688, P42225, P36371, Q9QUN7, P21958, P01901, P01899, Q921J2, Q8R2Q8, P04441, O88351	259	88	2677	1.87926	0.99496	0.52402	0.516453
KEGG_PATHWAY	mmu04141:Protein processing in endoplasmic reticulum	18	4.34783	0.0227563	Q9CY50, Q9WUQ2, Q62186, Q9Z2G6, O35350, Q8R180, Q8VHE0, Q8K2C7, Q9DC23, P20029, P63037, Q91W90, Q8BMK4, Q9WUD1, Q9CQC9, Q9QYJ0, P61620, Q91YW3	259	106	2677	1.75515	0.998299	0.553813	0.545816
KEGG_PATHWAY	mmu03060:Protein export	6	1.44928	0.0239919	Q8VHE0, P20029, Q9D8V7, P61620, Q9R0P6, P47758	259	18	2677	3.4453	0.998802	0.553813	0.545816
KEGG_PATHWAY	mmu04978:Mineral absorption	6	1.44928	0.030072	P09528, P14231, Q6PIC6, P14901, P29391, P97370	259	19	2677	3.26397	0.999788	0.640765	0.631512
KEGG_PATHWAY	mmu04260:Cardiac muscle contraction	8	1.93237	0.0341542	Q9CQ69, P14231, Q6PIC6, P12787, P19783, P56391, Q9CPQ1, P97370	259	33	2677	2.50567	0.999934	0.675765	0.666006
KEGG_PATHWAY	mmu05323:Rheumatoid arthritis	6	1.44928	0.0537295	Q9QUN7, P24063, Q9Z1G4, P51863, Q9R1Q9, P13597	259	22	2677	2.81888	1	0.879456	0.866756
KEGG_PATHWAY	mmu04976:Bile secretion	6	1.44928	0.0537295	B2RX12, Q8BLF1, P14231, Q6PIC6, O88343, P97370	259	22	2677	2.81888	1	0.879456	0.866756
KEGG_PATHWAY	mmu04612:Antigen processing and presentation	7	1.69082	0.0539738	P36371, P20029, P21958, P01901, P01899, Q9R233, P04441	259	29	2677	2.49487	1	0.879456	0.866756
KEGG_PATHWAY	mmu04640:Hematopoietic cell lineage	5	1.20773	0.060619	P10810, Q08857, Q61739, P11688, Q62351	259	16	2677	3.22997	1	0.932859	0.919388
KEGG_PATHWAY	mmu05165:Human papillomavirus infection	17	4.10628	0.0816138	P52332, Q7TNP2, Q9Z1G4, Q9WVL2, P11688, P51863, P11276, A2AN08, P31266, Q9R1Q9, P42225, P01901, P63330, P01899, Q61739, Q921J2, O88351	259	115	2677	1.52792	1	1	0.98913
KEGG_PATHWAY	mmu05169:Epstein-Barr virus infection	15	3.62319	0.083677	P11928, P52332, P24063, Q9R233, Q9WVL2, Q9WTK5, P31266, P13597, P42225, P36371, Q9QUN7, P21958, P01901, P01899, O88351	259	98	2677	1.58203	1	1	0.98913
KEGG_PATHWAY	mmu03320:PPAR signaling pathway	7	1.69082	0.0913269	Q05816, Q64516, Q8JZR0, Q08857, Q9QUJ7, Q99PU5, P43883	259	33	2677	2.19247	1	1	0.98913

## Sheet: A1sigdown_KEGG.csv
Category	Term	Count	%	PValue	Genes	List Total	Pop Hits	Pop Total	Fold Enrichment	Bonferroni	Benjamini	FDR
KEGG_PATHWAY	mmu03040:Spliceosome	45	6.62739	5.35e-11	Q9Z315, Q62203, P59708, Q9QXA5, Q99NB9, Q8JZX4, B1AZI6, Q9CQQ8, Q9D0W5, Q923D5, P57784, Q923D4, Q62189, Q9CPW7, O35326, Q6ZWM4, Q9CWL8, P62311, Q922V4, Q99KP6, Q6A068, Q9JIX8, P62317, Q9D0B0, Q8K4Z5, P62313, Q569Z5, Q6NV83, Q9CSN1, Q9Z204, Q8BHS3, Q8R3N6, P61979, Q9D554, Q6PDM2, O35286, Q8CGF7, Q9JHS9, P62322, O08583, Q3TIX9, Q922U1, Q9D0E1, Q9DAW6, P26369	383	115	2683	2.74117	1.58e-08	1.58e-08	1.55e-08
KEGG_PATHWAY	mmu00980:Metabolism of xenobiotics by cytochrome P450	12	1.7673	0.000114	P24472, Q9D379, P28474, Q9DCM2, Q8CG76, P08074, Q9DBB8, Q9JHF7, P15626, P48758, Q61133, Q8K354	383	23	2683	3.6549	0.0332908	0.0169278	0.0165275
KEGG_PATHWAY	mmu04510:Focal adhesion	25	3.68189	0.00100666	Q62523, Q7TPR4, Q64727, Q6PDN3, Q9DBR7, Q01149, Q61738, Q3UMT1, P02469, P62835, Q60675, Q80X90, Q9WTU6, Q63844, Q9CQ19, Q8CIZ8, Q62470, P70336, Q61001, Q3THE2, Q3V3R4, P11087, Q61292, Q9EPC1, Q8CIN4	383	89	2683	1.96776	0.257789	0.0904357	0.0882971
KEGG_PATHWAY	mmu00620:Pyruvate metabolism	13	1.91458	0.00122211	P06801, P28474, Q99KB8, P56376, Q9DBF1, Q9JII6, P16125, P47738, Q05920, P14152, Q99NB1, Q91Z53, Q8QZT1	383	33	2683	2.75963	0.303693	0.0904357	0.0882971
KEGG_PATHWAY	mmu00040:Pentose and glucuronate interconversions	8	1.1782	0.00257608	Q9DBB8, P45376, Q64442, Q9JII6, Q99KP3, P45377, Q91X52, P21300	383	15	2683	3.73612	0.533969	0.127086	0.124081
KEGG_PATHWAY	mmu00790:Folate biosynthesis	8	1.1782	0.00257608	P09242, P45376, Q8BVI4, P45377, P48758, Q64105, P21300, Q9Z0L8	383	15	2683	3.73612	0.533969	0.127086	0.124081
KEGG_PATHWAY	mmu04512:ECM-receptor interaction	11	1.62003	0.00486105	Q60675, P11087, Q8CIZ8, Q61292, Q01149, Q61738, Q62470, P02469, Q62165, Q61001, Q3V3R4	383	29	2683	2.65715	0.763635	0.191821	0.187284
KEGG_PATHWAY	mmu05412:Arrhythmogenic right ventricular cardiomyopathy	10	1.47275	0.00541069	P26231, Q60675, P23242, Q02257, Q61738, Q62470, P31001, Q62165, E9Q557, Q3V3R4	383	25	2683	2.80209	0.799294	0.191821	0.187284
KEGG_PATHWAY	mmu01100:Metabolic pathways	122	17.9676	0.00603038	Q64669, Q923D2, Q7TSV4, Q9D404, P16858, Q9JHF7, Q9WUB3, O55137, Q99MR8, Q8BW75, Q04519, Q8K354, Q91VT4, Q9R0Y5, Q924M7, Q8BH86, P50428, P13634, P17563, Q9JHU9, P50429, Q68FL4, Q9DCM2, Q8K183, Q9D1I5, P54071, Q9Z0R9, Q6P3D0, P56376, Q9DBB8, Q60967, Q9CPY7, P15626, Q91XF0, E9Q5F9, Q61133, Q93092, Q5SUR0, Q8R086, Q91ZA3, Q8R0Y6, P47738, Q9QWR8, Q99NB1, P45952, Q9D0F9, P56380, P47857, Q91X52, P24472,…	383	704	2683	1.21397	0.833106	0.191821	0.187284
KEGG_PATHWAY	mmu03018:RNA degradation	15	2.20913	0.00648043	Q6P3D0, Q9QXA5, P56960, Q9CZU3, Q9CQQ8, Q9D0M0, Q9DAR7, Q6ZWM4, P62322, P62311, Q8VDG3, Q9CSH3, P21550, P47857, P62313	383	49	2683	2.14446	0.854044	0.191821	0.187284
KEGG_PATHWAY	mmu00230:Purine metabolism	17	2.50368	0.00771628	Q9WV85, Q6P3D0, Q9R0Y5, Q7TSV4, Q9DCZ1, Q60967, Q9QX60, Q9WTP7, Q5SUR0, Q9CWJ9, Q99L27, Q9JKX6, Q61409, O89106, O54865, Q9D0F9, P56380	383	60	2683	1.98481	0.899024	0.207638	0.202728
KEGG_PATHWAY	mmu05204:Chemical carcinogenesis - DNA adducts	8	1.1782	0.00867402	P52840, P24472, Q9D379, Q9DCM2, Q9JHF7, P15626, P48758, Q61133	383	18	2683	3.11343	0.924128	0.213959	0.208899
KEGG_PATHWAY	mmu00280:Valine, leucine and isoleucine degradation	13	1.91458	0.0114069	Q9D0K2, Q3ULD5, Q9DBF1, Q9JHI5, Q9EQ20, Q91ZA3, Q99MN9, P47738, Q9D7B6, Q99MR8, Q9D1I5, P45952, Q8QZT1	383	42	2683	2.16828	0.966488	0.241174	0.235471
KEGG_PATHWAY	mmu00010:Glycolysis / Gluconeogenesis	13	1.91458	0.0114069	Q7TSV4, P28474, P16858, Q9DBF1, Q9JII6, P15327, P16125, P47738, Q99NB1, P21550, Q9D0F9, P47857, Q8K157	383	42	2683	2.16828	0.966488	0.241174	0.235471
KEGG_PATHWAY	mmu00052:Galactose metabolism	8	1.1782	0.0216469	Q7TSV4, Q8BVW0, P45376, P45377, Q9D0F9, P47857, Q8K157, P21300	383	21	2683	2.66866	0.998463	0.427166	0.417064
KEGG_PATHWAY	mmu00511:Other glycan degradation	6	0.883652	0.0275054	Q64191, Q99LJ1, Q99KR8, P20060, Q8BX80, Q8K2I4	383	13	2683	3.23318	0.99974	0.508849	0.496816
KEGG_PATHWAY	mmu04270:Vascular smooth muscle contraction	13	1.91458	0.0324228	Q8R4H2, P51432, A3KGF7, Q63844, Q9CQ19, Q6PDN3, O08638, P70336, Q9DBR7, Q3UMT1, Q6URW6, O54865, P0C605	383	48	2683	1.89725	0.999942	0.564539	0.551188
KEGG_PATHWAY	mmu04530:Tight junction	17	2.50368	0.0373955	Q60598, Q7TPR4, Q9WTU6, P26040, Q9CQ19, Q3UIA2, O08638, P70336, P39447, Q3THE2, P70315, Q61146, Q811D0, Q6URW6, P17918, P62835, P49710	383	71	2683	1.67731	0.999987	0.614948	0.600405
KEGG_PATHWAY	mmu00982:Drug metabolism - cytochrome P450	7	1.03093	0.0536774	P24472, P28474, Q8BW75, Q9DCM2, Q9JHF7, P15626, Q61133	383	20	2683	2.45183	1	0.836237	0.816461
KEGG_PATHWAY	mmu00630:Glyoxylate and dicarboxylate metabolism	7	1.03093	0.0664895	Q91ZA3, Q99MN9, P14152, Q99NB1, Q9D1I5, Q91Z53, Q8QZT1	383	21	2683	2.33507	1	0.972058	0.94907
KEGG_PATHWAY	mmu04611:Platelet activation	15	2.20913	0.0689636	Q8R4H2, P51432, A3KGF7, Q63844, Q9CPV9, Q8CIZ8, Q6PDN3, P70336, Q3THE2, Q9DBR7, P11087, Q01149, P62835, O54865, P0C605	383	65	2683	1.61659	1	0.972058	0.94907
KEGG_PATHWAY	mmu00500:Starch and sucrose metabolism	6	0.883652	0.0818973	Q9D6Y9, Q9WUB3, Q7TSV4, Q8CI94, Q8BVW0, Q9D0F9	383	17	2683	2.47243	1	1	0.979661
KEGG_PATHWAY	mmu04810:Regulation of actin cytoskeleton	21	3.09278	0.0859082	Q8R4H2, Q8BH43, Q7TPR4, Q63844, P28660, Q64727, P26040, Q9CQ19, Q6PDN3, O70172, Q62470, O08638, P70336, Q3THE2, Q03173, Q3V3R4, Q9DBR7, Q3UMT1, Q61738, Q6URW6, Q8CIN4	383	103	2683	1.42825	1	1	0.979661

## Sheet: A1sigqdown_KEGG.csv
Category	Term	Count	%	PValue	Genes	List Total	Pop Hits	Pop Total	Fold Enrichment	Bonferroni	Benjamini	FDR
KEGG_PATHWAY	mmu03040:Spliceosome	58	6.17678	8.27e-13	Q9Z315, Q62203, P59708, Q9QXA5, Q80SY5, Q9Z1N5, Q9CQQ8, Q923D5, Q923D4, Q9CPW7, Q9D287, O35326, Q9CWL8, P62311, Q922V4, Q810A7, Q9JIX8, P62317, P62313, Q569Z5, Q6NV83, Q9Z204, Q9D554, Q6PDM2, O35286, Q62376, Q91VC3, P62322, Q3TIX9, Q922U1, Q99NB9, Q8JZX4, B1AZI6, Q9D0W5, P57784, Q8VEK3, Q62189, Q6ZWM4, Q99KP6, Q6A068, Q9D0B0, Q8K4Z5, Q9QZH3, B2RY56, Q9CSN1, Q8BHS3, Q8R3N6, P61979, Q3UYV9, Q3UEB3,…	548	115	2683	2.46928	2.52e-10	2.52e-10	2.46e-10
KEGG_PATHWAY	mmu00280:Valine, leucine and isoleucine degradation	23	2.44941	3.59e-06	Q9D0K2, Q61425, Q3ULD5, P53395, Q9DBF1, Q99L13, Q9JHI5, Q9JLJ2, Q9EQ20, Q91ZA3, Q9DBL1, Q99MN9, P16332, P47738, Q9D7B6, Q99MR8, Q07417, Q8BWT1, Q9D1I5, P45952, Q8QZS1, P61922, Q8QZT1	548	42	2683	2.68113	0.00109326	0.000547	0.000533
KEGG_PATHWAY	mmu01100:Metabolic pathways	176	18.7433	0.000436	Q64669, Q923D2, Q7TSV4, Q9D404, P16858, Q9JHF7, Q9DBL1, Q9WUB3, O55137, Q99MR8, Q8BW75, P09411, Q04519, Q8K354, Q91VT4, P10649, Q61205, Q9R0Y5, Q924M7, Q8BH86, Q99JT9, P50428, P13634, P50544, P17563, P24527, Q9JHU9, P50429, Q8CIH5, Q68FL4, Q9DCM2, Q8K183, Q9D1I5, P54071, Q9DB20, P23492, Q9Z0R9, Q6P3D0, P56376, Q9DBB8, Q60967, Q9CPY7, P15626, Q91XF0, E9Q5F9, Q61133, Q93092, Q5SUR0, Q8R086, Q91ZA3,…	548	704	2683	1.224	0.124419	0.0442795	0.0431181
KEGG_PATHWAY	mmu00980:Metabolism of xenobiotics by cytochrome P450	13	1.38445	0.000677	P10649, P24472, Q9D379, P28474, Q9DBB8, Q8CG76, P15626, Q9JHF7, Q61133, Q9DCM2, P08074, P48758, Q8K354	548	23	2683	2.7673	0.186717	0.0487759	0.0474965
KEGG_PATHWAY	mmu04510:Focal adhesion	32	3.40788	0.000895	Q62523, Q7TPR4, Q64727, Q6PDN3, Q9DBR7, Q8BUR4, Q01149, Q61738, Q3UMT1, P02469, P62835, P02468, P97393, Q60675, Q80X90, Q9WTU6, Q63844, Q9CQ19, Q8CIZ8, Q64010, Q62470, P70336, Q61001, Q3THE2, Q3V3R4, O55222, P11087, P57780, Q61292, Q02248, Q9EPC1, Q8CIN4	548	89	2683	1.76035	0.238945	0.0487759	0.0474965
KEGG_PATHWAY	mmu00620:Pyruvate metabolism	16	1.70394	0.00096	P06801, P28474, Q99KB8, P56376, Q9DBF1, Q9JII6, Q9CPU0, Q9JLJ2, P16125, P47738, Q05920, P14152, P52480, Q99NB1, Q91Z53, Q8QZT1	548	33	2683	2.37381	0.253826	0.0487759	0.0474965
KEGG_PATHWAY	mmu00511:Other glycan degradation	9	0.958466	0.00138202	O09159, O54782, Q64191, Q99LJ1, Q99KR8, P20060, Q8BX80, Q8K2I4, Q91W89	548	13	2683	3.38953	0.344139	0.0602165	0.058637
KEGG_PATHWAY	mmu00640:Propanoate metabolism	13	1.38445	0.00390015	P53395, Q9Z2I8, Q9EQ20, P16125, Q91ZA3, Q99MN9, P16332, Q07417, Q99NB1, Q9D1I5, Q14DH7, Q8QZS1, P61922	548	27	2683	2.35733	0.696348	0.148693	0.144793
KEGG_PATHWAY	mmu03018:RNA degradation	19	2.02343	0.00562958	Q6P3D0, Q9QXA5, Q8VBV3, P56960, Q9CZU3, Q9CQQ8, P29341, Q9D0M0, Q9DAR7, Q6ZWM4, P62322, P62311, Q8VDG3, Q9CSH3, P17183, P21550, P63038, P47857, P62313	548	49	2683	1.89844	0.821269	0.17275	0.168219
KEGG_PATHWAY	mmu00010:Glycolysis / Gluconeogenesis	17	1.81044	0.00592018	Q7TSV4, P28474, P16858, Q9DBF1, Q9JII6, P15327, Q9JLJ2, P16125, P47738, P17183, P52480, P09411, Q99NB1, P21550, Q9D0F9, P47857, Q8K157	548	42	2683	1.98171	0.836513	0.17275	0.168219
KEGG_PATHWAY	mmu05412:Arrhythmogenic right ventricular cardiomyopathy	12	1.27796	0.00623032	P26231, Q60675, P23242, Q02257, Q02248, Q61738, Q62470, P31001, Q62165, E9Q557, O08579, Q3V3R4	548	25	2683	2.35007	0.851354	0.17275	0.168219
KEGG_PATHWAY	mmu00071:Fatty acid degradation	14	1.49095	0.0068409	Q61425, P28474, P51174, Q9DBF1, Q9JLJ2, P50544, Q9DBL1, P42125, P47738, Q07417, Q8BWT1, P45952, P41216, Q8QZT1	548	32	2683	2.14199	0.876763	0.173873	0.169312
KEGG_PATHWAY	mmu01200:Carbon metabolism	27	2.8754	0.00953973	Q99K85, P16858, Q9CQ60, Q93092, Q9EQ20, Q91ZA3, Q99MN9, Q05920, P09411, P52480, Q99NB1, P47857, Q8QZS1, P06801, P24270, P28474, P28271, Q9Z2I8, P16332, Q07417, P14152, P17183, P21550, Q9D1I5, P54071, Q8QZT1, P05202	548	82	2683	1.61209	0.946259	0.223817	0.217946
KEGG_PATHWAY	mmu00630:Glyoxylate and dicarboxylate metabolism	10	1.06496	0.0159338	Q91ZA3, Q99MN9, P16332, P24270, P14152, P28271, Q99NB1, Q9D1I5, Q91Z53, Q8QZT1	548	21	2683	2.33142	0.992546	0.333834	0.325078
KEGG_PATHWAY	mmu05204:Chemical carcinogenesis - DNA adducts	9	0.958466	0.0178832	P10649, P52840, P24472, Q9D379, Q9DCM2, Q9JHF7, P15626, P48758, Q61133	548	18	2683	2.44799	0.995928	0.333834	0.325078
KEGG_PATHWAY	mmu00270:Cysteine and methionine metabolism	13	1.38445	0.0187205	Q99K85, P52196, Q99JT9, P51855, Q9CQ65, Q99J99, Q9WVQ5, P16125, P14152, Q68FL4, Q99LB6, O09172, P05202	548	32	2683	1.98899	0.996861	0.333834	0.325078
KEGG_PATHWAY	mmu00790:Folate biosynthesis	8	0.85197	0.0197017	P09242, P45376, Q8BVI4, P45377, P48758, Q64105, P21300, Q9Z0L8	548	15	2683	2.61119	0.997686	0.333834	0.325078
KEGG_PATHWAY	mmu00040:Pentose and glucuronate interconversions	8	0.85197	0.0197017	Q9DBB8, P45376, Q64442, Q9JII6, Q99KP3, P45377, Q91X52, P21300	548	15	2683	2.61119	0.997686	0.333834	0.325078
KEGG_PATHWAY	mmu03015:mRNA surveillance pathway	20	2.12993	0.0210993	Q921F2, Q8C7E9, Q9Z1N5, Q3UYV9, Q8CCS6, P29341, Q61183, Q9JII5, Q80X82, Q99JX7, Q91VC3, O08583, O55236, Q6NVF9, Q920Q6, Q9JIX8, Q9QXK7, Q9D0L8, Q99LC2, Q99LI7	548	59	2683	1.65966	0.998503	0.334764	0.325984
KEGG_PATHWAY	mmu04512:ECM-receptor interaction	12	1.27796	0.0219518	Q60675, P11087, Q8CIZ8, Q61292, Q01149, Q61738, Q62470, P02469, Q62165, P02468, Q61001, Q3V3R4	548	29	2683	2.02592	0.998852	0.334764	0.325984
KEGG_PATHWAY	mmu00230:Purine metabolism	20	2.12993	0.0252009	P23492, Q9WV85, Q6P3D0, Q9R0Y5, Q7TSV4, Q9DCZ1, Q60967, Q9QX60, Q9WTP7, Q3THK7, P54822, Q5SUR0, Q9CWJ9, Q99L27, Q9JKX6, Q61409, O89106, O54865, Q9D0F9, P56380	548	60	2683	1.632	0.999584	0.353744	0.344466
KEGG_PATHWAY	mmu00410:beta-Alanine metabolism	9	0.958466	0.025516	O70423, P47738, Q07417, Q9DBF1, Q9DBE0, Q9JLJ2, Q8QZS1, P61922, Q9EQ20	548	19	2683	2.31915	0.999623	0.353744	0.344466
KEGG_PATHWAY	mmu00920:Sulfur metabolism	6	0.638978	0.0351419	Q8R086, P17563, Q60967, P52196, Q9Z0S1, Q99J99	548	10	2683	2.93759	0.999982	0.466012	0.453788
KEGG_PATHWAY	mmu01212:Fatty acid metabolism	14	1.49095	0.0396866	Q9Z0R9, Q61425, P50171, P51174, Q9D404, P50544, Q9DBL1, Q07417, Q8BWT1, O88531, P45952, P41216, Q91VT4, Q8QZT1	548	39	2683	1.75753	0.999996	0.50435	0.491121
KEGG_PATHWAY	mmu00052:Galactose metabolism	9	0.958466	0.0469851	Q7TSV4, Q8BVW0, P45376, P45377, P70699, Q9D0F9, P47857, Q8K157, P21300	548	21	2683	2.09828	1	0.567846	0.552952
KEGG_PATHWAY	mmu05225:Hepatocellular carcinoma	19	2.02343	0.0484065	P10649, P24472, Q63844, Q64669, Q6DIC0, P15626, Q99JR8, Q9JLN9, Q8BSQ9, Q9Z0H3, Q61133, Q9Z2N8, Q6PDG5, Q9JLT4, Q02248, Q3TKT4, Q8CIH5, O54941, Q9D8M7	548	60	2683	1.5504	1	0.567846	0.552952
KEGG_PATHWAY	mmu04530:Tight junction	21	2.23642	0.0705447	Q60598, Q7TPR4, Q9WTU6, P26040, Q9CQ19, P26043, Q3UIA2, O08638, P70336, P39447, Q3THE2, Q80X82, P70315, Q61146, P57780, Q811D0, Q60605, Q6URW6, P17918, P62835, P49710	548	71	2683	1.44811	1	0.795981	0.775103
KEGG_PATHWAY	mmu00260:Glycine, serine and threonine metabolism	8	0.85197	0.0730737	Q9D964, Q99K85, O70423, Q8BW75, Q9DBF1, P15327, Q91Z53, O35969	548	19	2683	2.06147	1	0.795981	0.775103
KEGG_PATHWAY	mmu05146:Amoebiasis	15	1.59744	0.0803445	Q60675, P51432, Q7TPR4, A3KGF7, Q60854, Q64727, P35278, P14602, Q61001, P11087, P57780, Q61292, Q01149, P02469, P02468	548	47	2683	1.56255	1	0.845003	0.822839
KEGG_PATHWAY	mmu00982:Drug metabolism - cytochrome P450	8	0.85197	0.0934909	P10649, P24472, P28474, Q8BW75, Q9DCM2, Q9JHF7, P15626, Q61133	548	20	2683	1.95839	1	0.950491	0.92556
KEGG_PATHWAY	mmu00330:Arginine and proline metabolism	10	1.06496	0.0980655	Q9D964, P47738, Q8CHT0, Q8BW75, Q04447, Q9CPY7, Q9DBF1, Q9JLJ2, O35969, P05202	548	28	2683	1.74857	1	0.964838	0.93953

## Sheet: A1sigqup_KEGG.csv
Category	Term	Count	%	PValue	Genes	List Total	Pop Hits	Pop Total	Fold Enrichment	Bonferroni	Benjamini	FDR
KEGG_PATHWAY	mmu05171:Coronavirus disease - COVID-19	69	7.19499	7.08e-16	P62918, P97461, Q9CXW4, P11928, Q9D7S7, P62717, P19253, Q9WVL2, P62082, P62281, P12970, Q9WUN2, P42225, P35980, P62274, P62911, P25444, P47911, P62830, P62754, P42227, Q9CR57, Q6ZWY3, P14206, Q9CPR4, P30993, O55142, P14131, P62245, P84099, Q61093, P61358, P62889, P01027, P60867, Q9CZM2, P62843, P53026, P52332, Q6ZWV3, P99027, Q9QUN7, P58681, P62858, P62852, O88351, P62908, P51410, Q64339, Q8BH61,…	584	127	2683	2.49605	2.09e-13	2.22e-13	2.1e-13
KEGG_PATHWAY	mmu03010:Ribosome	58	6.04797	3e-14	P62918, P97461, Q9CXW4, Q9D7S7, P62717, P19253, P62082, P62281, P12970, Q80ZK0, P35980, P62274, P62911, Q9D1N9, P25444, P47911, P62830, P62754, Q9CR57, Q9CPR5, Q6ZWY3, P14206, Q9CPR4, O55142, P14131, P62245, Q9DCU6, P84099, P61358, P62889, P60867, Q9CZM2, P62843, P53026, Q6ZWV3, P99027, P62858, P62852, P62908, P51410, Q9CZX8, P14869, P62270, P14148, Q9CQR2, Q99N94, P62264, Q6ZWN5, P61255, Q9D8E6,…	584	103	2683	2.58701	9.45e-12	4.72e-12	4.45e-12
KEGG_PATHWAY	mmu00190:Oxidative phosphorylation	46	4.79666	3.88e-10	Q9D0M3, Q9CQ69, Q62425, P56135, Q8BVE3, P03921, P48771, Q9CPQ8, Q9CQQ7, Q9ERS2, Q9DCJ5, Q9CR61, Q7TMF3, P50516, P51863, Q91WD5, Q99LY9, Q9CPQ1, Q8K2B3, P50518, Q9CZ13, Q9DCX2, Q9CQH3, Q9DC70, P56382, Q9DCT2, Q91YT0, Q9CQJ8, Q9CPP6, P03930, Q9D855, P12787, Q9Z1G4, Q03265, P19783, P52503, Q9R1Q9, Q9Z1G3, Q9CQ54, Q9CXZ1, Q9DC69, Q91VD9, Q9CQA3, Q9DCS9, Q99LC3, P56391	584	87	2683	2.42911	1.22e-07	4.06e-08	3.83e-08
KEGG_PATHWAY	mmu05010:Alzheimer disease	72	7.50782	1.15e-07	Q9D0M3, Q91ZX7, Q922F4, Q9CQQ7, P48771, Q9DCJ5, Q9CR61, Q7TMF3, Q99LY9, P70227, Q3UMR5, Q9ERD7, Q9JHR7, Q9Z1B3, P62196, Q9CZ13, Q9CQH3, Q64518, P12787, Q03265, P19783, P12023, Q9Z329, Q9CXZ1, O55143, O35598, Q61093, O88685, Q99LC3, P51881, Q9CQ69, Q6PF93, Q62425, P03921, O08529, Q9ERS2, Q9R1P1, O35350, Q91WD5, Q9CPQ1, Q8K2B3, Q9D6F9, O88597, Q9DCX2, Q9DC70, P56382, P08226, O88351, Q9DCT2, Q9CQJ8,…	584	187	2683	1.76888	3.6e-05	8.99e-06	8.48e-06
KEGG_PATHWAY	mmu04145:Phagosome	36	3.75391	3.11e-06	Q6PF93, P10810, Q922F4, Q8BVE3, P11247, P97369, Q9ER00, P50516, P11688, P51863, P36371, P50518, Q9ERD7, Q9QUN7, Q9D6F9, Q08857, P01899, P61620, P05555, P51150, P11835, Q9Z1G4, Q62351, Q9R1Q9, Q9Z1G3, P14211, P17047, P43406, P68368, Q61093, P21958, P01901, O70309, P01027, Q9JHU4, Q99LI8	584	78	2683	2.12039	0.000975	0.000195	0.000184
KEGG_PATHWAY	mmu04723:Retrograde endocannabinoid signaling	32	3.33681	7.75e-06	Q62425, P03921, Q9ERS2, Q9DCJ5, Q9CR61, Q7TMF3, Q91WD5, Q99LY9, P70227, Q9Z1B3, Q91WC9, Q9CQH3, Q9DC70, P62874, Q9DCT2, Q91YT0, Q9CQJ8, Q9CPP6, P18872, Q8R2Y0, P52503, Q9Z329, Q9CQ54, Q9CXZ1, O35678, P62880, Q9DC69, Q91VD9, Q9DCS9, Q99LC3, P08752, P21279	584	68	2683	2.16197	0.00242938	0.000405	0.000382
KEGG_PATHWAY	mmu04714:Thermogenesis	47	4.90094	1.34e-05	Q9D0M3, Q9CQ69, Q62425, P56135, Q8JZR0, P03921, P48771, P97742, Q9CPQ8, Q9CQQ7, Q9ERS2, Q9DCJ5, Q9CR61, Q7TMF3, Q91WD5, Q99LY9, Q9CPQ1, Q8K2B3, Q9QUJ7, Q9CZ13, Q9DCX2, Q9CQH3, Q9DC70, P56382, Q921J2, P62754, Q9DCT2, Q91YT0, Q9CQJ8, Q9CPP6, P03930, Q9D855, P12787, Q03265, P19783, Q5EG47, P52503, Q9CQ54, Q9CXZ1, O35678, Q9DC69, Q91VD9, Q9CQA3, O09110, Q9DCS9, Q99LC3, P56391	584	119	2683	1.81451	0.00419995	0.000492	0.000464
KEGG_PATHWAY	mmu05415:Diabetic cardiomyopathy	51	5.31804	1.39e-05	Q9D0M3, Q9CQQ7, P48771, Q9DCJ5, Q9CR61, Q7TMF3, Q99LY9, Q9Z1B3, Q9CZ13, Q9CQH3, P28652, Q64518, P12787, Q03265, P19783, Q9CXZ1, O55143, Q61093, Q99LC3, P51881, Q9CQ69, Q62425, P03921, P97369, Q9ERS2, Q91WD5, Q9CPQ1, Q8K2B3, Q08857, Q9DCX2, Q9DC70, P56382, P47856, Q9DCT2, Q9CQJ8, Q91YT0, Q9CPP6, P03930, Q60930, Q60931, Q60932, Q9D855, P11798, P52503, Q9CQ54, Q9DC69, Q91VD9, Q9CQA3, Q9DCS9, P25799,…	584	133	2683	1.76168	0.00435606	0.000492	0.000464
KEGG_PATHWAY	mmu05020:Prion disease	60	6.25652	1.41e-05	Q9D0M3, Q922F4, Q9CQQ7, P48771, Q9DCJ5, Q9CR61, Q7TMF3, Q99LY9, P70227, P13595, Q3UMR5, Q9ERD7, P62196, Q9CZ13, Q9CQH3, P12787, Q03265, P19783, Q9Z329, Q9CXZ1, P17879, Q61093, O88685, Q99LC3, P51881, Q9CQ69, Q62425, P03921, P97369, Q9ERS2, Q9R1P1, Q91WD5, Q9CPQ1, Q8K2B3, Q9D6F9, Q9DCX2, Q9DC70, P56382, Q9DCT2, Q9CQJ8, Q91YT0, Q9CPP6, P03930, Q60930, Q60931, Q3TXS7, Q60932, Q9D855, P52503, Q9CQ54,…	584	165	2683	1.67061	0.0044166	0.000492	0.000464
KEGG_PATHWAY	mmu05022:Pathways of neurodegeneration - multiple diseases	79	8.23775	1.64e-05	Q9D0M3, Q922F4, Q9CQQ7, P48771, Q9DCJ5, Q9CR61, Q7TMF3, P56959, Q99LY9, Q9WUN2, P70227, Q3UMR5, Q9ERD7, Q9Z1B3, P62196, Q9CZ13, Q9CQH3, P28652, Q64518, P12787, Q03265, P19783, P12023, Q9Z329, Q9CXZ1, O55143, Q61093, P42859, O88685, Q99LC3, P51881, Q9CQ69, Q6PF93, Q62425, P03921, O08529, Q9ERS2, Q9R1P1, O35350, Q91WD5, Q9CPQ1, Q8K2B3, Q9D6F9, O88597, Q9DCX2, Q9DC70, P56382, Q9DCT2, Q9CQJ8, Q91YT0,…	584	236	2683	1.53788	0.00514831	0.000516	0.000487
KEGG_PATHWAY	mmu05012:Parkinson disease	58	6.04797	4.23e-05	Q9D0M3, Q922F4, Q9CQQ7, P48771, Q9DCJ5, Q9CR61, Q7TMF3, Q99LY9, P70227, Q3UMR5, Q9ERD7, P62196, Q9CZ13, Q9CQH3, P28652, P12787, Q03265, P19783, Q9Z329, Q9CXZ1, O88685, Q99LC3, P51881, Q9CQ69, Q62425, P03921, Q9ERS2, Q9R1P1, Q91WD5, Q9CPQ1, Q8K2B3, Q9D6F9, Q9DCX2, Q9DC70, P56382, Q9DCT2, Q9CQJ8, Q91YT0, Q9CPP6, Q9CQN1, P03930, Q60930, Q60931, Q3TXS7, Q60932, Q9D855, P11798, P52503, Q9CQ54, Q9DC69,…	584	163	2683	1.63474	0.0131824	0.00120634	0.00113719
KEGG_PATHWAY	mmu04932:Non-alcoholic fatty liver disease	34	3.54536	6.9e-05	Q9D0M3, Q9CQ69, Q62425, P48771, Q9ERS2, Q9DCJ5, Q9CR61, Q7TMF3, Q91WD5, Q99LY9, Q9CPQ1, Q8K2B3, Q9CZ13, Q9CQH3, Q9DC70, O88351, Q9DCT2, Q91YT0, Q9CQJ8, Q9CPP6, Q9D855, P12787, P19783, Q5EG47, P52503, Q9CQ54, Q9CXZ1, Q9DC69, Q91VD9, Q9CQA3, Q9DCS9, P25799, Q99LC3, P56391	584	81	2683	1.92842	0.0214371	0.00180579	0.00170227
KEGG_PATHWAY	mmu05208:Chemical carcinogenesis - reactive oxygen species	47	4.90094	0.000142	P51881, Q9D0M3, Q9CQ69, Q62425, P03921, P48771, Q9CQQ7, Q9ERS2, Q9DCJ5, Q9CR61, Q7TMF3, Q91WD5, Q99LY9, Q9CPQ1, Q8K2B3, Q9CZ13, Q9DCX2, Q9CQH3, Q9DC70, P56382, O88351, Q9DCT2, Q91YT0, Q9CQJ8, Q9CPP6, Q91VS7, P03930, Q60930, Q60931, Q60932, Q9D855, P12787, P14901, Q03265, P19783, Q64455, P52503, Q9CQ54, P35821, Q9CXZ1, Q9DC69, Q91VD9, Q9CQA3, Q9DCS9, P25799, Q99LC3, P56391	584	129	2683	1.67385	0.0435317	0.00342342	0.00322717
KEGG_PATHWAY	mmu05016:Huntington disease	60	6.25652	0.000178	Q9D0M3, Q922F4, Q9CQQ7, P48771, Q9DCJ5, Q9CR61, Q7TMF3, Q99LY9, Q9ERD7, Q9Z1B3, P62196, Q9CZ13, Q9CQH3, P12787, Q03265, P19783, Q9CXZ1, P42859, O88685, Q99LC3, Q6IRU5, P51881, Q9CQ69, Q6PF93, Q62425, P03921, P45481, Q9ERS2, Q9R1P1, Q91WD5, P84091, Q9CPQ1, Q8K2B3, Q9D6F9, P21981, O88597, Q9DCX2, Q9DC70, P56382, Q9DCT2, Q9CQJ8, Q91YT0, Q9CPP6, P03930, Q60930, Q60931, Q3TXS7, Q60932, Q9D855, P52503,…	584	178	2683	1.5486	0.0542627	0.00398468	0.00375626
KEGG_PATHWAY	mmu03060:Protein export	12	1.2513	0.000329	Q8VHE0, P20029, Q9D8V7, Q8BGA9, Q9CYN2, P61620, Q8BMA6, Q9R0P6, P47758, Q9DBG7, P14576	584	18	2683	3.06279	0.0981551	0.00688638	0.00649162
KEGG_PATHWAY	mmu03030:DNA replication	16	1.6684	0.000553	Q99J62, P52431, P97310, P97311, P33609, P39749, P37913, Q61881, P35601, P49718, O35654, P49717, P25206, Q8R323, P20664, Q9D0F6	584	30	2683	2.45023	0.159492	0.0108563	0.0102339
KEGG_PATHWAY	mmu04613:Neutrophil extracellular trap formation	34	3.54536	0.000894	P05555, P51881, Q60930, Q60931, Q60932, P62806, P24063, P11835, P28293, P11247, P97369, P51437, P30993, Q3UP87, Q9QUN7, P58681, Q9Z1B3, Q61093, Q9D906, P25799, P01027, Q9Z183	584	91	2683	1.71651	0.244911	0.0165173	0.0155704
KEGG_PATHWAY	mmu05014:Amyotrophic lateral sclerosis	65	6.77789	0.00128866	Q9D0M3, P97384, Q922F4, Q9CQQ7, P48771, Q99P88, Q9DCJ5, Q9CR61, Q7TMF3, P56959, Q99LY9, Q9WUN2, P70227, Q3UMR5, Q9ERD7, P62196, Q9CZ13, Q9CQH3, Q9QY81, P12787, Q03265, P19783, Q9CXZ1, O88685, Q99LC3, Q9CQ69, Q6PF93, Q62425, P03921, Q9ERS2, Q9R1P1, Q91WD5, Q9CPQ1, Q8K2B3, Q9D6F9, Q8VCB1, O88597, Q9DCX2, Q9DC70, P56382, Q9DCT2, Q9CQJ8, Q91YT0, Q9CPP6, Q64337, P55258, P03930, Q3TXS7, Q60932, Q9D855,…	584	210	2683	1.42201	0.332956	0.0224799	0.0211912
KEGG_PATHWAY	mmu04514:Cell adhesion molecules	14	1.45985	0.003036	Q61543, P05555, P06800, P24063, P11835, Q62230, P12960, P13597, O54991, P13595, P43406, P01901, P01899, Q61739	584	28	2683	2.29709	0.615093	0.0501738	0.0472976
KEGG_PATHWAY	mmu04217:Necroptosis	26	2.71116	0.00374378	P51881, P09528, P54731, P52332, Q9ET01, Q80TQ2, O08529, Q9WVL2, P29391, O35350, P52633, Q8BX10, P42225, P47713, Q924T7, P42227, Q64337, P28652, Q60930, Q60931, Q60855, Q60932, P11798, Q8R1T1, Q9QY24, Q61093	584	69	2683	1.73114	0.69203	0.0587773	0.0554079
KEGG_PATHWAY	mmu04721:Synaptic vesicle cycle	16	1.6684	0.00534567	P46096, P60879, P46460, Q8BVE3, Q9Z1G4, P50516, P51863, P84091, Q9Z1G3, Q9DB05, O08599, P50518, P39053, P61264, Q6IRU5, P43006	584	36	2683	2.04186	0.814192	0.0799305	0.0753485
KEGG_PATHWAY	mmu04260:Cardiac muscle contraction	15	1.56413	0.00582718	Q9D0M3, Q9CQ69, Q64518, P48771, Q9D855, Q6PIC6, P12787, P19783, Q9CPQ1, O55143, P14231, Q6PIE5, Q9CZ13, P56391, P97370	584	33	2683	2.08826	0.8404	0.0831698	0.0784021
KEGG_PATHWAY	mmu04216:Ferroptosis	12	1.2513	0.0102737	P09528, P97494, Q60930, Q60931, Q8JZR0, Q61093, Q9D906, Q9QUJ7, P14901, P29391, P10852, Q62351	584	25	2683	2.20521	0.960939	0.137237	0.12937
KEGG_PATHWAY	mmu00510:N-Glycan biosynthesis	11	1.14703	0.0109265	Q80UM7, Q9DB25, P27046, A2AJ15, P27808, Q91YQ5, O54734, O70152, P15535, Q3TDQ1, Q9DBG6	584	22	2683	2.29709	0.968248	0.137237	0.12937
KEGG_PATHWAY	mmu05323:Rheumatoid arthritis	11	1.14703	0.0109265	P50518, Q9QUN7, Q8BVE3, P24063, P11835, Q9Z1G4, P50516, P51863, Q9R1Q9, Q9Z1G3, P13597	584	22	2683	2.29709	0.968248	0.137237	0.12937
KEGG_PATHWAY	mmu04141:Protein processing in endoplasmic reticulum	34	3.54536	0.0137715	Q9DBH5, O08529, Q62186, O35350, Q3U2P1, P23927, Q80UM7, Q8K2C7, Q9JKR6, A2AJ15, Q91W90, Q9WUD1, Q9QYJ0, Q9QYJ3, Q9D0F3, P61620, Q3TDQ1, Q9CY50, Q9WUQ2, Q91YQ5, Q9Z2G6, Q8R180, Q9DBG6, Q8VHE0, P14211, P63037, P20029, Q9DC23, P17879, Q8BMK4, Q9CQC9, O54734, P09103, Q91YW3	584	106	2683	1.4736	0.987149	0.166318	0.156784
KEGG_PATHWAY	mmu04979:Cholesterol metabolism	10	1.04275	0.0168085	Q8BLF1, P41233, Q91ZX7, Q60930, Q60931, Q60932, Q08857, Q61263, P08226, O35604	584	20	2683	2.29709	0.995121	0.195476	0.18427
KEGG_PATHWAY	mmu04621:NOD-like receptor signaling pathway	27	2.81543	0.0336297	Q9WTR1, P11928, P52332, Q8CF89, Q9WVL2, Q9WUN2, P70227, P42225, Q3UMR5, Q9Z1B3, Q924T7, O88351, Q60930, Q60931, Q60855, Q60932, P51437, P97814, Q9Z329, Q9ES74, Q6DFX2, Q80TH2, Q9QUK4, Q61093, P60521, P25799, Q8R3R8	584	85	2683	1.45933	0.999978	0.370068	0.348854
KEGG_PATHWAY	mmu05322:Systemic lupus erythematosus	17	1.77268	0.0341783	Q3UP87, P62806, P28293, O08848, P01027	584	47	2683	1.66172	0.999982	0.370068	0.348854
KEGG_PATHWAY	mmu05169:Epstein-Barr virus infection	30	3.12826	0.0394289	P11928, P52332, Q8CF89, P24063, Q9R233, Q9WVL2, Q9WUN2, P42225, P36371, Q9QUN7, P62196, P01899, P20152, O88351, P42227, Q64339, Q3TXS7, P97377, Q60855, Q9WTK5, P31266, P13597, P14211, Q99JI4, P35991, O09110, P21958, P01901, P25799, O88685	584	98	2683	1.40638	0.999997	0.406326	0.383034
KEGG_PATHWAY	mmu03430:Mismatch repair	8	0.834202	0.040115	O35654, Q99J62, P52431, P54276, Q8R323, P37913, P35601, Q9D0F6	584	16	2683	2.29709	0.999997	0.406326	0.383034
KEGG_PATHWAY	mmu00970:Aminoacyl-tRNA biosynthesis	12	1.2513	0.0438123	Q68FL6, Q9CZD3, Q3UQ84, Q8BMJ2, Q99MN1, Q9JJL8, P26638, Q8BYL4, Q8BU30, Q9ER72, Q8BGQ7, Q9D0I9	584	30	2683	1.83767	0.999999	0.429908	0.405264
KEGG_PATHWAY	mmu05150:Staphylococcus aureus infection	7	0.729927	0.062321	P05555, P24063, P11835, P51437, P01027, P30993, P13597	584	14	2683	2.29709	1	0.592994	0.559001
KEGG_PATHWAY	mmu03320:PPAR signaling pathway	12	1.2513	0.0830392	Q05816, Q64516, Q8JZK9, Q8JZR0, P32020, Q08857, P97742, Q9QUJ7, Q99PU5, Q91VE0, P43883, Q9R0H0	584	33	2683	1.67061	1	0.766891	0.722929
KEGG_PATHWAY	mmu00513:Various types of N-glycan biosynthesis	8	0.834202	0.0971994	P27046, A2AJ15, P27808, Q91YQ5, O54734, P15535, Q3TDQ1, Q9DBG6	584	19	2683	1.93439	1	0.825769	0.778432
KEGG_PATHWAY	mmu04978:Mineral absorption	8	0.834202	0.0971994	P09528, P14231, Q6PIC6, Q6PIE5, P14901, P29391, O70252, P97370	584	19	2683	1.93439	1	0.825769	0.778432
KEGG_PATHWAY	mmu00514:Other types of O-glycan biosynthesis	6	0.625652	0.097304	Q9R0E1, Q8CGY8, Q80VA0, P15535, Q8K297, O08912	584	12	2683	2.29709	1	0.825769	0.778432

## Sheet: A1sigup_KEGG.csv
Category	Term	Count	%	PValue	Genes	List Total	Pop Hits	Pop Total	Fold Enrichment	Bonferroni	Benjamini	FDR
KEGG_PATHWAY	mmu05171:Coronavirus disease - COVID-19	53	8.49359	1.45e-14	P62918, P97461, Q9CXW4, P11928, Q9D7S7, P62717, Q9WVL2, P62082, P62281, P12970, Q9WUN2, P42225, P35980, P62274, P62911, P25444, P47911, P62754, P42227, Q9CR57, Q6ZWY3, P14206, Q9CPR4, P30993, O55142, P14131, P84099, Q61093, P61358, P62889, P60867, Q9CZM2, P62843, P52332, P99027, Q9QUN7, P58681, O88351, P51410, Q8BH61, Q9CZX8, P14869, Q9CQR2, P62264, Q6ZWN5, Q9D8E6, P47962, Q6ZWV7, P62702, P62900,…	377	127	2683	2.96997	4.36e-12	4.36e-12	4.22e-12
KEGG_PATHWAY	mmu03010:Ribosome	46	7.37179	6.08e-14	P62918, P97461, Q9CXW4, P99027, Q9D7S7, P62717, P62082, P62281, P12970, Q80ZK0, P35980, P62274, P62911, Q9D1N9, P25444, P47911, P62754, P51410, Q9CR57, Q9CPR5, Q9CZX8, P14869, Q6ZWY3, P14206, Q9CPR4, Q9CQR2, Q99N94, P62264, O55142, P14131, Q6ZWN5, Q9DCU6, P84099, Q9D8E6, P47962, P61358, Q6ZWV7, P62702, P62900, P62889, P62301, P62862, P60867, P41105, P62843, Q9CZM2	377	103	2683	3.17834	1.82e-11	9.12e-12	8.81e-12
KEGG_PATHWAY	mmu04613:Neutrophil extracellular trap formation	27	4.32692	0.000176	P51881, Q60930, P62806, P24063, P11835, P11247, P51437, P30993, Q3UP87, Q9QUN7, P58681, Q9Z1B3, Q61093, Q9D906, Q9Z183	377	91	2683	2.11155	0.051455	0.0127581	0.0123329
KEGG_PATHWAY	mmu04514:Cell adhesion molecules	13	2.08333	0.000176	Q61543, P06800, P24063, P11835, Q62230, P12960, P13597, O54991, P13595, P43406, P01901, P01899, Q61739	377	28	2683	3.30419	0.051484	0.0127581	0.0123329
KEGG_PATHWAY	mmu00190:Oxidative phosphorylation	26	4.16667	0.000213	Q9D0M3, Q9CQ69, P56135, Q8BVE3, Q9CPQ8, Q9CR61, P51863, Q91WD5, Q99LY9, Q9CPQ1, Q9CZ13, Q9DCX2, Q9CQH3, Q9DC70, Q9CQJ8, P03930, Q9D855, P12787, Q9Z1G4, P19783, P52503, Q9R1Q9, Q9CQ54, Q91VD9, Q9DCS9, P56391	377	87	2683	2.12683	0.061805	0.0127581	0.0123329
KEGG_PATHWAY	mmu04145:Phagosome	23	3.6859	0.000678	P10810, Q922F4, Q8BVE3, P11835, P11247, Q9Z1G4, P11688, Q62351, P51863, Q9R1Q9, P36371, P17047, P43406, Q9QUN7, P68368, Q61093, Q9D6F9, P21958, Q08857, P01901, O70309, P01899, P61620	377	78	2683	2.09852	0.183997	0.0338781	0.0327488
KEGG_PATHWAY	mmu03030:DNA replication	12	1.92308	0.00158081	P49718, P49717, Q99J62, P97310, P97311, P33609, P25206, Q8R323, P37913, P20664, Q61881, Q9D0F6	377	30	2683	2.84668	0.377877	0.0627034	0.0606133
KEGG_PATHWAY	mmu03060:Protein export	9	1.44231	0.00167209	Q8VHE0, P20029, Q9D8V7, Q8BGA9, P61620, Q9R0P6, P47758, P14576	377	18	2683	3.55836	0.39471	0.0627034	0.0606133
KEGG_PATHWAY	mmu04260:Cardiac muscle contraction	12	1.92308	0.00377761	Q9D0M3, Q9CQ69, P14231, Q9D855, Q6PIC6, Q6PIE5, P12787, Q9CZ13, P19783, P56391, Q9CPQ1, P97370	377	33	2683	2.58789	0.678716	0.12592	0.121723
KEGG_PATHWAY	mmu04216:Ferroptosis	10	1.60256	0.00485649	P09528, Q60930, Q8JZR0, Q61093, Q9D906, Q9QUJ7, P14901, P29391, P10852, Q62351	377	25	2683	2.84668	0.767879	0.142815	0.138055
KEGG_PATHWAY	mmu04217:Necroptosis	19	3.04487	0.00523656	P09528, P51881, P28652, P52332, Q60930, O08529, Q9WVL2, P29391, P11798, O35350, P52633, Q8R1T1, P42225, Q8BX10, Q9QY24, Q61093, P47713, Q924T7, P42227	377	69	2683	1.95967	0.793012	0.142815	0.138055
KEGG_PATHWAY	mmu04714:Thermogenesis	28	4.48718	0.00597232	Q9D0M3, Q9CQ69, P56135, Q8JZR0, P97742, Q9CPQ8, Q9CR61, Q91WD5, Q99LY9, Q9CPQ1, Q9QUJ7, Q9CZ13, Q9DCX2, Q9CQH3, Q9DC70, Q921J2, P62754, Q9CQJ8, P03930, Q9D855, P12787, P19783, Q5EG47, P52503, Q9CQ54, Q91VD9, Q9DCS9, P56391	377	119	2683	1.67452	0.834216	0.149308	0.144331
KEGG_PATHWAY	mmu00510:N-Glycan biosynthesis	9	1.44231	0.00732878	Q80UM7, Q9DB25, P27046, P27808, Q91YQ5, O54734, O70152, P15535, Q3TDQ1	377	22	2683	2.91138	0.88994	0.169126	0.163488
KEGG_PATHWAY	mmu04141:Protein processing in endoplasmic reticulum	25	4.00641	0.00958082	Q9DBH5, O08529, Q62186, O35350, Q3U2P1, Q80UM7, Q8K2C7, Q91W90, Q9WUD1, Q9QYJ0, P61620, Q3TDQ1, Q9CY50, Q9WUQ2, Q91YQ5, Q9Z2G6, Q8R180, Q8VHE0, P63037, Q9DC23, P20029, Q8BMK4, Q9CQC9, O54734, Q91YW3	377	106	2683	1.67847	0.944318	0.201103	0.1944
KEGG_PATHWAY	mmu05322:Systemic lupus erythematosus	14	2.24359	0.0100552	Q3UP87, P62806	377	47	2683	2.11987	0.951772	0.201103	0.1944
KEGG_PATHWAY	mmu04932:Non-alcoholic fatty liver disease	20	3.20513	0.013908	Q9D0M3, Q9CQ69, Q9D855, P12787, Q9CR61, P19783, Q5EG47, Q91WD5, Q99LY9, P52503, Q9CPQ1, Q9CQ54, Q91VD9, Q9DCS9, Q9CZ13, Q9CQH3, Q9DC70, P56391, O88351, Q9CQJ8	377	81	2683	1.75721	0.98503	0.260775	0.252082
KEGG_PATHWAY	mmu05010:Alzheimer disease	38	6.08974	0.0149411	P51881, Q9D0M3, Q9CQ69, Q922F4, O08529, Q9R1P1, Q9CR61, O35350, Q91WD5, Q99LY9, Q9CPQ1, P70227, Q3UMR5, Q9Z1B3, Q9D6F9, Q9CZ13, O88597, Q9DCX2, Q9CQH3, Q9DC70, P08226, O88351, Q9CQJ8, P57716, P03930, Q60930, Q9D855, P12787, P19783, P52503, Q9CQ54, Q91VD9, P68368, O35598, Q61093, Q9DCS9, Q60737, P56391	377	187	2683	1.44618	0.989069	0.263666	0.254877
KEGG_PATHWAY	mmu04964:Proximal tubule bicarbonate reclamation	7	1.12179	0.0168793	P14231, Q9QZD8, Q6PIC6, Q6PIE5, O88343, D3Z7P3, P97370	377	16	2683	3.11356	0.993946	0.281322	0.271944
KEGG_PATHWAY	mmu05012:Parkinson disease	33	5.28846	0.0254342	P51881, Q9D0M3, Q9CQ69, Q922F4, Q9R1P1, Q9CR61, Q91WD5, Q99LY9, Q9CPQ1, P70227, Q3UMR5, Q9D6F9, Q9CZ13, Q9DCX2, Q9CQH3, Q9DC70, Q9CQJ8, Q9CQN1, P28652, P03930, Q60930, Q9D855, P12787, P19783, P11798, P52503, Q9CQ54, Q91VD9, P20029, P68368, Q9DCS9, P56391, P08752	377	163	2683	1.44081	0.99956	0.353353	0.341575
KEGG_PATHWAY	mmu05323:Rheumatoid arthritis	8	1.28205	0.0258427	Q9QUN7, Q8BVE3, P24063, P11835, Q9Z1G4, P51863, Q9R1Q9, P13597	377	22	2683	2.58789	0.999612	0.353353	0.341575
KEGG_PATHWAY	mmu04976:Bile secretion	8	1.28205	0.0258427	B2RX12, Q8BLF1, P14231, Q6PIC6, Q6PIE5, Q6ZQM8, O88343, P97370	377	22	2683	2.58789	0.999612	0.353353	0.341575
KEGG_PATHWAY	mmu05415:Diabetic cardiomyopathy	28	4.48718	0.0259126	P51881, Q9D0M3, Q9CQ69, Q9CR61, Q91WD5, Q99LY9, Q9CPQ1, Q9Z1B3, Q08857, Q9CZ13, Q9DCX2, Q9CQH3, Q9DC70, P47856, Q9CQJ8, P28652, P03930, Q60930, Q9D855, P12787, P19783, P11798, P52503, Q9CQ54, Q91VD9, Q61093, Q9DCS9, P56391	377	133	2683	1.49825	0.99962	0.353353	0.341575
KEGG_PATHWAY	mmu05208:Chemical carcinogenesis - reactive oxygen species	27	4.32692	0.0310096	P51881, Q9D0M3, Q9CQ69, Q9CR61, Q91WD5, Q99LY9, Q9CPQ1, Q9CZ13, Q9DCX2, Q9CQH3, Q9DC70, O88351, Q9CQJ8, Q91VS7, P03930, Q60930, Q9D855, P12787, P14901, P19783, Q64455, P52503, Q9CQ54, P35821, Q91VD9, Q9DCS9, P56391	377	129	2683	1.48954	0.999921	0.404473	0.390991
KEGG_PATHWAY	mmu03320:PPAR signaling pathway	10	1.60256	0.0329518	Q05816, Q64516, Q8JZR0, Q08857, P97742, Q9QUJ7, Q99PU5, Q91VE0, P43883, Q9R0H0	377	33	2683	2.15658	0.999957	0.411898	0.398168
KEGG_PATHWAY	mmu04978:Mineral absorption	7	1.12179	0.0396774	P09528, P14231, Q6PIC6, Q6PIE5, P14901, P29391, P97370	377	19	2683	2.62195	0.999995	0.476128	0.460257
KEGG_PATHWAY	mmu05020:Prion disease	32	5.12821	0.0476508	P51881, Q9D0M3, Q9CQ69, Q922F4, Q9R1P1, Q9CR61, Q91WD5, Q99LY9, Q9CPQ1, P70227, P13595, Q3UMR5, Q9D6F9, Q9CZ13, Q9DCX2, Q9CQH3, Q9DC70, Q9CQJ8, P03930, Q60930, Q9D855, P12787, P19783, P52503, Q9CQ54, Q91VD9, P20029, P68368, Q61093, Q9DCS9, Q60737, P56391	377	165	2683	1.38021	1	0.538121	0.520184
KEGG_PATHWAY	mmu04979:Cholesterol metabolism	7	1.12179	0.0502246	Q8BLF1, P41233, Q60930, Q08857, Q61263, P08226, O35604	377	20	2683	2.49085	1	0.538121	0.520184
KEGG_PATHWAY	mmu00561:Glycerolipid metabolism	7	1.12179	0.0502246	Q64516, Q9D1E8, Q9D517, Q9Z1Q2, Q9CZS1, P47740, Q9ESW4	377	20	2683	2.49085	1	0.538121	0.520184
KEGG_PATHWAY	mmu05022:Pathways of neurodegeneration - multiple diseases	43	6.89103	0.0520636	P51881, Q9D0M3, Q9CQ69, Q922F4, O08529, Q9R1P1, Q9CR61, O35350, Q91WD5, Q99LY9, Q9CPQ1, Q9WUN2, P70227, Q3UMR5, Q9Z1B3, Q9D6F9, Q9CZ13, O88597, Q9DCX2, Q9CQH3, Q9DC70, Q9CQJ8, Q9CQN1, P55258, P28652, P03930, Q60930, Q9D855, P12787, P19783, P11798, P52503, Q9CQ54, Q91VD9, P20029, P68368, Q61093, P42859, Q9DCS9, Q60737, P08553, P08551, P56391	377	236	2683	1.29669	1	0.538589	0.520636
KEGG_PATHWAY	mmu04640:Hematopoietic cell lineage	6	0.961538	0.0614768	P10810, Q08857, Q61739, P11688, P97449, Q62351	377	16	2683	2.66877	1	0.576345	0.557133
KEGG_PATHWAY	mmu05144:Malaria	6	0.961538	0.0614768	Q9QUN7, Q08857, P24063, P11835, P01942, P13597	377	16	2683	2.66877	1	0.576345	0.557133
KEGG_PATHWAY	mmu04974:Protein digestion and absorption	6	0.961538	0.0614768	P14231, P86046, Q6PIC6, Q6PIE5, P10852, P97370	377	16	2683	2.66877	1	0.576345	0.557133
KEGG_PATHWAY	mmu05203:Viral carcinogenesis	21	3.36538	0.0637509	P52332, P62806, P01901, P01899, Q9WTK5, P51863, A2AN08, P31266, P42227	377	101	2683	1.47971	1	0.579554	0.560235
KEGG_PATHWAY	mmu04971:Gastric acid secretion	9	1.44231	0.0685752	P28652, P14231, Q9Z1B3, Q6PIC6, Q6PIE5, P11798, P08752, P97370, P70227	377	32	2683	2.00157	1	0.605076	0.584906
KEGG_PATHWAY	mmu04920:Adipocytokine signaling pathway	8	1.28205	0.0727036	Q8JZR0, Q08857, P97742, Q9QUJ7, Q99PU5, Q5EG47, P42227, O88351	377	27	2683	2.10866	1	0.620328	0.599651
KEGG_PATHWAY	mmu00514:Other types of O-glycan biosynthesis	5	0.801282	0.0747564	Q9R0E1, Q8CGY8, P15535, Q8K297, O08912	377	12	2683	2.9653	1	0.620328	0.599651
KEGG_PATHWAY	mmu05034:Alcoholism	15	2.40385	0.0765072	P62806, P18872, P08752	377	67	2683	1.59329	1	0.620328	0.599651
KEGG_PATHWAY	mmu02010:ABC transporters	5	0.801282	0.0965056	B2RX12, P36371, P41233, P21958, Q61102	377	13	2683	2.7372	1	0.751345	0.7263
KEGG_PATHWAY	mmu05168:Herpes simplex virus 1 infection	18	2.88462	0.0998645	P11928, P52332, O70551, Q8CF89, Q9R233, Q9WVL2, P11688, Q9WUN2, P42225, P36371, Q9QUN7, P21958, P01901, P01899, Q921J2, Q8R2Q8, P04441, O88351	377	88	2683	1.45569	1	0.751345	0.7263

[truncated: 4 more sheets: A2sigdown_KEGG.csv, A2sigqdown_KEGG.csv, A2sigqup_KEGG.csv, A2sigup_KEGG.csv]
